# Supplementary material for: Analysis of rhizosphere bacterial communities of tobacco resistant and non-resistant to bacterial wilt in different regions
Source: Sci Rep. 2022 Oct 31;12:18309. doi: 10.1038/s41598-022-20293-6 (PMC9622857; doi:10.1038/s41598-022-20293-6)
Supplement: Supplementary file 6 — Supplementary Table S1. [file 41598_2022_20293_MOESM6_ESM.xlsx]

## Sheet: Table S1
Table S1. Software and database used for this experimental data analysis
Analysis software / database	Version number	Analysis software / database usage	Analysis software / database link
Flash	1.2.11	pair-end double-end sequence splicing	https://ccb.jhu.edu/software/FLASH/index.shtml
Qiime	1.9.1	Generate each taxonomic water abundance table, beta diversity distance calculation	http://qiime.org/install/index.html
Uparse	7.0.1090	OTU clustering	http://www.drive5.com/uparse/
RDP Classifier	2.11	Sequence classification annotation	https://sourceforge.net/projects/rdp-classifier/
Usearch	7	OTU statistics	http://www.drive5.com/usearch/
Mothur	1.30.2	alpha diversity analysis	https://www.mothur.org/wiki/Download_mothur
HPB	-	Human pathogenic bacteria 16SrRNA database	https://www.cerl.org/resources/hpb/content
Fastp	0.19.6	quality control	https://github.com/OpenGene/fastp
